# Supplementary material for: Molecular Motors’ Magic Methyl and Its Pivotal Influence on Rotation
Source: J Am Chem Soc. 2024 Apr 24;146(18):12609–19. doi: 10.1021/jacs.4c01628 (PMC11082891; doi:10.1021/jacs.4c01628)
Supplement: Supplementary file 2 — ja4c01628_si_002.txt [file ja4c01628_si_002.txt]

(2S,2'S)-(M,M)-E-M0 -- stable
Gibbs free energy: -1080.82264269 Eh

  C   -0.75594502014829     -2.39876395830996     -1.46891146155086
  H   -0.86530797506783     -3.48639440560277     -1.54824867280760
  C    0.16713722864277     -1.97044722636329     -0.29440869891397
  C   -2.05002228875941     -1.70438674105906     -1.13442284277403
  C   -1.82399553450572     -0.67271718246280     -0.23097369412422
  C   -2.91992510435675      0.04566895657190      0.31787981448662
  C   -2.79277408551180      0.95419348904264      1.39423277228173
  C   -3.88780324934546      1.61626716148152      1.89696216265643
  C   -5.16954650024641      1.39728654474846      1.34542953094431
  C   -5.33644116068150      0.48461891416641      0.33120530640101
  C   -4.23186820195771     -0.23135603782997     -0.19515596992017
  C   -4.40504694097423     -1.23534421741625     -1.18070566083335
  C   -3.33487922650483     -1.98055888792868     -1.62638374645723
  C   -0.36755172135206     -0.56888274723485     -0.00842091839555
  C    0.36759778418123      0.57054176832152     -0.00859634878047
  C   -0.16640779726914      1.97230081184442     -0.29519616932820
  C    0.75718059949870      2.39986680309638     -1.46956034696956
  H    0.86700725616400      3.48742849961516     -1.54919720870685
  C    2.05087875600501      1.70511273080656     -1.13438906319124
  C    1.82406634940358      0.67358823117828     -0.23098698401820
  C    2.91933439482359     -0.04591414669090      0.31765346901636
  C    2.79112167159128     -0.95546996759112      1.39302026088852
  C    3.88556934225198     -1.61854114969935      1.89570833161844
  C    5.16770640678661     -1.39970025692050      1.34502366680924
  C    5.33555608872181     -0.48636397296875      0.33155093389003
  C    4.23161128728602      0.23059539173927     -0.19478646999805
  C    4.40569486437394      1.23488024152250     -1.17988583100677
  C    3.33605124534227      1.98067664296521     -1.62587850184694
  H    1.21860319006218     -1.94365629819551     -0.59426759328145
  C   -0.02956304640302     -2.95066181367656      0.87112899277835
  H   -1.81359000979369      1.09681548101975      1.83676206448558
  H   -3.77037498048162      2.30316782563336      2.73070691406426
  H   -6.02636184408581      1.93438499571640      1.74262314518409
  H   -6.32624819657487      0.28440506007180     -0.07275919794511
  H   -5.40709776467557     -1.42979320621031     -1.55578072621920
  H   -3.48121488443147     -2.77601718198642     -2.35330787997069
  C    0.03068956777519      2.95295862384482      0.86992131437712
  H   -1.21780634644466      1.94595267497229     -0.59527417696836
  H    1.81156705839328     -1.09815177652079      1.83480631509770
  H    3.76737036534762     -2.30616710189162      2.72874452501715
  H    6.02404399909645     -1.93760680951308      1.74215380140748
  H    6.32564055427100     -0.28646259652660     -0.07188790325035
  H    5.40796817406374      1.42883178397925     -1.55462321492541
  H    3.48303822658711      2.77610450049607     -2.35270479428928
  H   -0.47573135890015      2.63007829380332      1.78266710189745
  H   -0.35608270558825      3.94094474377573      0.59762630999817
  H    1.09778492251456      3.05686743961676      1.09851642225721
  H    0.35774410503290     -3.93857269331139      0.59932657606171
  H   -1.09661816927081     -3.05500687556417      1.09970679541144
  H    0.47666348510630     -2.62705376512594      1.78375093282936
  H   -0.35744493280915     -2.02870223023609     -2.42440731751185
  H    0.35883212281711      2.02966563680695     -2.42506606587481


(2S,2'S)-(P,P)-E-M0 -- metastable 
Gibbs free energy: -1080.82097898 Eh

  C   -1.10984870446029     -2.55249689291499      1.60304545067583
  H   -1.04502959130081     -2.30116775700344      2.67284201485226
  C    0.13600447881371     -1.97360411969417      0.86829696556558
  C   -2.26510314789639     -1.84104501256926      0.96989831754319
  C   -1.81453472172698     -0.70264290929454      0.31262494788494
  C   -2.71520497899686      0.05387323667677     -0.49448401467083
  C   -2.30509471811092      1.07705972201748     -1.38110986250037
  C   -3.22394342587859      1.77666031846773     -2.12933459284169
  C   -4.60134160858281      1.48543741261815     -2.02828316160186
  C   -5.02882659861478      0.46276869886941     -1.21527225439843
  C   -4.10691735074719     -0.29322028126665     -0.44897948800544
  C   -4.53334351995112     -1.40637458459806      0.31937787295429
  C   -3.62308438925449     -2.19181943527371      0.99307092277183
  C   -0.36410404477905     -0.57731105352376      0.46104202868713
  C    0.36388018242168      0.57759911111774      0.46095582799269
  C   -0.13624386894494      1.97400865369770      0.86781523702896
  C    1.10953744444181      2.55308143390291      1.60254449945722
  H    1.04457682801550      2.30207693877131      2.67240832482076
  C    2.26485592810088      1.84140620426356      0.96976880789097
  C    1.81434345971754      0.70281540198230      0.31278847584094
  C    2.71512475119866     -0.05407567025036     -0.49383696705330
  C    2.30512020038997     -1.07762847131166     -1.38008793903120
  C    3.22407077697702     -1.77759859048701     -2.12784289660340
  C    4.60146571240436     -1.48640258358246     -2.02666188522053
  C    5.02885788954178     -0.46341349339615     -1.21400448778320
  C    4.10684937443739      0.29294797809716     -0.44819893116475
  C    4.53319254269483      1.40637001465932      0.31981656446716
  C    3.62285556094200      2.19210402187729      0.99306963369314
  H    0.29255855477217     -2.59650068695033     -0.02639854768742
  C    1.37036085622499     -2.04543198224335      1.75948028407877
  H   -1.24644524749530      1.29028312262814     -1.48230065024976
  H   -2.88662484747652      2.55175566732120     -2.81208013119301
  H   -5.31820740255675      2.05363371362559     -2.61443804487318
  H   -6.08419676484839      0.20514316318798     -1.16185190867353
  H   -5.59269604067305     -1.65141205073861      0.33663579223779
  H   -3.95225767867868     -3.07214527697444      1.54008956797850
  C   -1.37068836635505      2.04609454369985      1.75885571083864
  H   -0.29269419870858      2.59668981132212     -0.02704811292814
  H    1.24647374293725     -1.29084486204135     -1.48137171795333
  H    2.88683925751577     -2.55297334770596     -2.81031374942855
  H    5.31840992238426     -2.05489621949639     -2.61243230814325
  H    6.08423455083408     -0.20583357957875     -1.16048949336711
  H    5.59255876763766      1.65134046301596      0.33720131479529
  H    3.95198607395079      3.07259094063936      1.53985443628990
  H   -1.46002884718805      3.05819701416459      2.17006069885103
  H   -1.27504084353398      1.34565296801247      2.59680950998575
  H   -2.29627858412785      1.82024479454401      1.22768176109166
  H    1.45968247088079     -3.05742905253387      2.17095039213349
  H    1.27460657584316     -1.34478173828536      2.59724798538775
  H    2.29600431088008     -1.81969474693302      1.22834870159668
  H   -1.17723230973379     -3.64306157528609      1.52558944732571
  H    1.17696158666309      3.64362062475364      1.52476965065444


(2S,2'S)-(M,M)-Z-M0 -- stable
Gibbs free energy: -1080.83019802 Eh

  C   -0.17005780821509     -3.19071387461723      4.08154614427091
  C   -1.24801619712371     -3.77787067998116      3.50480848861271
  C    0.24956679626435     -1.75440497543896      3.77070149955527
  H   -0.11054217282248     -1.43595402026230      2.78783711041743
  C   -2.32872713463734     -2.97798460211854      2.77815838530254
  H   -2.36909264707791     -1.94503945336101      3.13657206012773
  C   -2.11681366840026     -2.98395034340620      1.25881901160657
  H   -2.11578144946653     -4.01262461780806      0.87935383455653
  H   -1.16100286485872     -2.52256924524963      0.98980282258676
  H   -2.91970312054083     -2.43291973886004      0.75642042222623
  C   -0.24611115631749     -0.77177773457027      4.83946926242435
  H    0.14258684428301     -1.05460224849613      5.82490836888322
  H   -1.33949884819788     -0.76445711142046      4.89564416633135
  H    0.09501834747970      0.24493187166912      4.61451030754573
  C   -3.61609632528096     -3.75421798107857      3.15660245701048
  H   -4.39438536176754     -3.69270223184277      2.38712469159751
  H   -4.04065953997786     -3.36112671703634      4.09150425657486
  C    1.79642938013361     -1.85717201554150      3.79457320624390
  H    2.28217846979897     -0.92302074015070      4.09967292886332
  H    2.17875892237360     -2.12078241028948      2.79800316796465
  C    0.87884222187255     -3.71798655249953      4.96213940335875
  C    3.25919533991733     -4.36041875832606      6.30575936019863
  C    2.04084807949995     -2.97804389236290      4.76810085644057
  C    0.84081947861960     -4.72991028903840      5.96501742925332
  C    2.07455388137049     -5.07802450656380      6.60990792162577
  C    3.23829820031801     -3.30195821980086      5.42476746092288
  H    4.13948423875464     -2.72408144797259      5.23392152375711
  H    4.18070959356512     -4.64025681108427      6.81087265771551
  C   -1.72996565951197     -5.16410117844713      3.51039780278615
  C   -3.21511604809135     -7.54707933062915      3.55843314235390
  C   -3.11263217170454     -5.15819257521497      3.35447646820581
  C   -1.02585781248476     -6.40270047608175      3.55164186733183
  C   -1.79985592819776     -7.60910571207752      3.62121076941655
  C   -3.86334662053140     -6.34337621534731      3.39222650452074
  H   -4.94578807678715     -6.30734233911968      3.29466544118027
  C   -0.34672340074765     -5.36605131230584      6.39716199543642
  H   -1.29468750642235     -5.06220459251218      5.96696747159877
  C    2.07698792534859     -6.11570840166742      7.57505441575883
  H    3.01998495184873     -6.38814166042612      8.04356849346163
  C   -0.31355236117278     -6.35196520560759      7.35584607398694
  H   -1.23807211689687     -6.82543248271764      7.67510073559076
  C    0.91153636661618     -6.75145073725258      7.93161000545555
  H    0.92626190268707     -7.54328826310391      8.67535720423000
  C   -1.12757158118315     -8.85328178275840      3.71295426164071
  H   -1.72167998425503     -9.76132273500158      3.78679686540644
  H   -3.77895107885541     -8.47561725741752      3.60855463721347
  C    0.38245715870464     -6.51104034711588      3.47118928364173
  H    0.97463246495335     -5.61089275434575      3.34807151617557
  C    1.00341110223677     -7.73661751420419      3.53808170243659
  H    2.08637835990953     -7.79722252782995      3.47197428796450
  C    0.24523631790236     -8.91769519666222      3.68758221596141
  H    0.74878229706864     -9.87796005464500      3.75624763227075


(2S,2'S)-(P,P)-Z-M0 -- metastable
Gibbs free energy: -1080.82114857 Eh

  C   -3.22294003461141      4.54493962644985      0.33572451390868
  C   -1.98505960961687      3.62168604900472      0.16353525962063
  C   -2.56040874474371      2.22033686207552      0.41761837853273
  C   -3.78405429886044      2.40506366926284      1.20217758565039
  C   -4.18028579754883      3.73751851415370      1.15338810931209
  C   -2.03843279195382      1.06294494174158     -0.08956638157552
  C   -0.54732114996777      0.82144610483960     -0.36987201348825
  C   -0.41451756877723     -0.71826818193820     -0.20342625156675
  C   -1.79784061969814     -1.23613418701966     -0.43974944022805
  C   -2.72341243628921     -0.19971324721684     -0.37784947157960
  C   -4.48985774358253      1.49581800445012      2.05440228489970
  C   -5.70143707023256      1.95970362109053      2.66948836088293
  C   -6.11541451496613      3.30585470818893      2.50294421264893
  C   -5.34563450595752      4.19416817113356      1.78792311581339
  C   -2.18133636937790     -2.56606526781419     -0.66964667285939
  C   -3.51184045143074     -2.85909790824943     -0.86405033432876
  C   -4.48240682673049     -1.82621310502362     -0.91029757862489
  C   -4.09086788080364     -0.45931711457133     -0.71128009650127
  C   -5.83789138736504     -2.12348486748311     -1.19721729028765
  C   -6.76834377737247     -1.12167325528143     -1.33518518187999
  C   -6.36716193987569      0.22583775151465     -1.22327483074840
  C   -5.06376562059997      0.54652186895638     -0.91938362784759
  C   -4.03682844345248      0.19598666637238      2.38118900259418
  C   -4.77458605267826     -0.63306622895496      3.19531897359309
  C   -6.00837193608604     -0.20555752467779      3.72778261583310
  C   -6.45050973706295      1.07206406320076      3.48110061448875
  C   -1.35270155727812      3.83939156836446     -1.21026378947016
  C    0.43717716726615      1.53852686215072      0.55154366492156
  H   -2.97775125823669      5.50722896314448      0.79880247631163
  H   -3.65673389310377      4.76399785583036     -0.65165275668065
  H   -1.26259043092774      3.88122704987832      0.95201434754085
  H   -0.31867643204143      1.06034282174447     -1.41988561401478
  H    0.32786400267843     -1.15854712938607     -0.87817798896142
  H   -0.09404417008191     -0.94592825991521      0.82469300928528
  H   -7.03513037409415      3.63079362941725      2.98349695819902
  H   -5.63818047601373      5.23817454532457      1.70391073096058
  H   -1.43283705609858     -3.35478222204796     -0.68368423321484
  H   -3.83565622196734     -3.88513647099651     -1.02186054877479
  H   -7.80405965488009     -1.36236356492732     -1.55810903409562
  H   -7.09240539412341      1.01896762335552     -1.38400230921178
  H   -4.77168882791762      1.58755333823372     -0.85112021973403
  H   -3.08470970024000     -0.14571178820082      1.99389646691026
  H   -4.39859130574232     -1.62394453729382      3.43566783919920
  H   -6.59000227368565     -0.87551984591121      4.35478142322917
  H   -0.42152852085053      3.29032793772778     -1.35635126817894
  H   -1.13360569822999      4.90437343040951     -1.34876493317691
  H   -2.05341845550074      3.53275313470478     -1.99550973995179
  H    1.44593101433083      1.14250762872495      0.38726800921679
  H    0.47910400789646      2.61746352687521      0.39517027964700
  H    0.16876665602454      1.35776606763012      1.59890845209158
  H   -6.12438967996435     -3.16492495948476     -1.32495613139461
  H   -7.37730415757604      1.43053306044280      3.92324105308484


(2S,2'S)-M0-E-THI-TS
Gibbs free energy: -1080.78781818 Eh

  C   -0.96699360865354     -2.86079147812801     -0.44899338311157
  H   -1.25702339038204     -3.85125157749572     -0.07862547745115
  C   -0.08865853274724     -2.07509509708966      0.53920604836772
  C   -2.15168526994517     -1.94917207828909     -0.59641609258583
  C   -1.88517528930709     -0.68164263926243     -0.07529842322134
  C   -2.98714926377757      0.21585368538505      0.09773437707316
  C   -2.96438178204559      1.35337671969573      0.94147125805240
  C   -4.06102926644441      2.16968026860067      1.08756353639192
  C   -5.25632493873304      1.89547194865369      0.39065897266493
  C   -5.34440509168929      0.76299711772185     -0.38076057594452
  C   -4.24516700628365     -0.12280624127988     -0.51445881314864
  C   -4.40481133929771     -1.36337273645889     -1.17669953762742
  C   -3.38658956191051     -2.28646074800267     -1.16833110638487
  C   -0.40293598780235     -0.63209187635338      0.18578414604855
  C    0.44598953526295      0.39233284589605     -0.12765565870888
  C   -0.10244898871370      1.81573494129869     -0.26637310081332
  C    0.81153093284889      2.48356257794987     -1.28601330924922
  H    0.86182452640138      3.57208565111592     -1.17563399908293
  C    2.10888411498899      1.80239162556149     -0.98624059142071
  C    1.91940894839848      0.53214878998170     -0.41991018728843
  C    3.11493974277734     -0.27354010099678     -0.25632507481031
  C    3.17891702712311     -1.67935874664797     -0.09595996782704
  C    4.35900705262749     -2.35634480459068      0.12002744474384
  C    5.58314356533575     -1.66845028641906      0.18084515090615
  C    5.59169697883702     -0.32179601346482     -0.08233442054088
  C    4.39588551225073      0.38926433497214     -0.35394298836711
  C    4.49170323768042      1.72760112339633     -0.80024982007655
  C    3.36166948057120      2.39504354175097     -1.19061895671724
  H    0.95559584727816     -2.32411450600887      0.43921068774432
  C   -0.47949826247025     -2.35917313013749      1.99824852428618
  H   -2.07223343323081      1.55938236785945      1.51405744757971
  H   -4.00844869817418      3.02481486585454      1.75598313174835
  H   -6.11175176361258      2.55682191688149      0.49575760596718
  H   -6.27666340802491      0.50560196729201     -0.87835180090697
  H   -5.36401460581533     -1.59453005706853     -1.63355991422054
  H   -3.52681828347454     -3.27321161051040     -1.60336641922649
  C    0.06338603953995      2.56549120519460      1.07494210207962
  H   -1.14634147386202      1.81510237773456     -0.58164300270039
  H    2.29207399705575     -2.27321892843543     -0.23074085916939
  H    4.33808722340713     -3.43838233676945      0.21706483263698
  H    6.50846730767998     -2.20284235039020      0.37540036004479
  H    6.52993181101417      0.22617809182265     -0.12787873438881
  H    5.47335428194713      2.18927633747750     -0.87035534599776
  H    3.41601495405203      3.39804557494923     -1.60589683619569
  H    1.11879948128597      2.81754964177430      1.22862681553747
  H   -0.24754421901516      1.96317655846030      1.93286910330753
  H   -0.51207996170575      3.49786981200996      1.06878310746337
  H   -0.26609609419107     -3.40498654236813      2.24565780014353
  H   -1.54668650704664     -2.17528444819087      2.16490896272070
  H    0.08917193153415     -1.71963947861939      2.68140583384386
  H   -0.44578759290222     -2.99891291052473     -1.40750559348235
  H    0.49926009136024      2.25961483421180     -2.31606725868590


(2S,2'S)-M0-Z-THI-TS
Gibbs free energy: -1080.78412913 Eh

  C   -2.50272562435630      4.29418956549822      0.06193982794880
  C   -1.59386120511933      3.42026610027951      0.96856385223720
  C   -2.35151222032379      2.08066437639944      0.86619591805373
  C   -3.76636948210850      2.53800686021384      1.03633681314482
  C   -3.87148277831953      3.76711872757813      0.39511769655400
  C   -1.95292282775916      0.94145142316232      0.24515596511814
  C   -0.63122753135858      0.77598086961651     -0.50466883750326
  C   -1.16040117511213      0.58918969249343     -1.95178637289459
  C   -2.44756230005978     -0.15945273285609     -1.72957632613104
  C   -2.82405084433706     -0.09304213814181     -0.39307040933259
  C   -4.88658647957079      2.03953472404876      1.75338540509712
  C   -6.16419280727054      2.65921373293248      1.52383819663086
  C   -6.25356575996398      3.80072414993380      0.69019175418405
  C   -5.11370392506127      4.38681849490758      0.18596421790939
  C   -3.19541545601229     -0.88312933565555     -2.67210036989476
  C   -4.28922537602912     -1.60810627983423     -2.25461406030765
  C   -4.58186843301003     -1.73218957398466     -0.87431691297837
  C   -3.80026665499181     -1.00581654574067      0.09012877831243
  C   -5.56330465809638     -2.64487308939473     -0.41333146838228
  C   -5.69691837594684     -2.92046931707822      0.92708030316531
  C   -4.83057464662071     -2.31234348274280      1.86019434739092
  C   -3.91395788970039     -1.37360726189676      1.44980927522422
  C   -4.78008494980906      1.10549816617184      2.80885838408880
  C   -5.88569605228420      0.70740545628485      3.52150327821233
  C   -7.16390051257035      1.21079863867318      3.19784450588314
  C   -7.29561938891151      2.17626888661032      2.22807177890569
  C   -0.10818208615353      3.61704213074753      0.70083173190382
  C    0.16289033606412     -0.44432345670272     -0.02786518385415
  H   -2.40866185320239      5.36713310315810      0.26641133583365
  H   -2.23580309210564      4.12264742428852     -0.99217832296327
  H   -1.77589936965567      3.76494105068886      1.99886340573598
  H    0.00473304727448      1.65041536259474     -0.44003893818769
  H   -1.33832756886433      1.57010531450852     -2.41644308304033
  H   -0.46778827642708      0.03178983082189     -2.59382744619757
  H   -7.22892204877873      4.25192446448752      0.52401453217283
  H   -5.16915016000717      5.32311209671749     -0.36443015222113
  H   -2.90570331134430     -0.87156978873970     -3.72025587193463
  H   -4.89419748572498     -2.16096653929755     -2.96937739410989
  H   -6.43727071677479     -3.63990183768181      1.26575924040446
  H   -4.88604386583618     -2.59121193567027      2.90882709693462
  H   -3.21873361899287     -0.94081548584097      2.15868019676488
  H   -3.79389406308020      0.75220790699915      3.08495395733036
  H   -5.77598314337814      0.00302964141079      4.34144824523851
  H   -8.03532451915201      0.86703467955082      3.74824045545899
  H    0.51218666086557      2.90377506471421      1.25270621560862
  H    0.16320893113868      4.62258988644394      1.04306621342047
  H    0.14392206993222      3.56368870232174     -0.36235796997558
  H    1.06677395602696     -0.56952404248736     -0.63418027288676
  H    0.46481711189307     -0.32393188312219      1.01800787656846
  H   -0.43315886536480     -1.36074652228132     -0.10734707615098
  H   -6.17791353445120     -3.16177400535024     -1.14688732708403
  H   -8.26592717919747      2.62181873024162      2.02067299459389


(2S,2'S,3S,3'S)-(M,M)-E-M1 -- stable
Gibbs free energy: -1159.37627096 Eh

  C   -0.13721970616978     -2.16919051830861     -2.51247111628954
  C   -0.71537504944929     -2.49426206290100     -1.13161970835801
  H   -0.86193320564411     -3.58054830871445     -1.05369433400834
  C    0.18200286082186     -1.98088885197062      0.03199063109841
  C   -2.01093456757022     -1.76767152760544     -0.86355222939047
  C   -1.81560931557306     -0.69778631882569      0.00258183254180
  C   -2.93658497646082      0.03467681286391      0.48347441855449
  C   -2.86072689236492      0.96771126157486      1.54346321272412
  C   -3.97738539933339      1.63917745565742      1.98221623091215
  C   -5.23270815712801      1.40712374454659      1.37864936108869
  C   -5.35292528741538      0.46936635526286      0.38105357976970
  C   -4.22588740324543     -0.25904359431452     -0.07621854458037
  C   -4.35990430655619     -1.29495513796895     -1.03430075568347
  C   -3.27422548036004     -2.05923981462971     -1.40080634204216
  C   -0.36340951040969     -0.57362527126597      0.25401485390913
  C    0.36352309552154      0.57281709853528      0.25414180554226
  C   -0.18226730336664      1.97995139397856      0.03240402446038
  C    0.71485546444679      2.49371327574336     -1.13123760079126
  H    0.86116397953346      3.58002298721846     -1.05317091482027
  C    0.13660683365770      2.16871163958198     -2.51206568912911
  C    2.01061983308335      1.76738056607197     -0.86345835638178
  C    1.81571389519657      0.69743834040351      0.00270878468184
  C    2.93704997365195     -0.03437861413998      0.48379163788934
  C    2.86176762034970     -0.96683754941596      1.54432287780116
  C    3.97874225396299     -1.63770871819297      1.98317603387241
  C    5.23385534020796     -1.40554305803061      1.37922195697742
  C    5.35355632465562     -0.46816647469638      0.38121105068546
  C    4.22617620055180      0.25965721010300     -0.07615248644355
  C    4.35970684165481      1.29539063596282     -1.03448878052982
  C    3.27374453122544      2.05930812122891     -1.40090138633227
  H    0.79331819885944     -2.72181089814958     -2.68052229495373
  H    0.08036524303878     -1.09873729152221     -2.59259316763722
  H   -0.84445290773963     -2.43400445524185     -3.30567923256232
  H    1.23570311218165     -1.96459878460875     -0.26181398513043
  C   -0.01813157999813     -2.89066497502991      1.25367066170248
  H   -1.90448325056860      1.12282300448678      2.02828742710813
  H   -3.89713845623877      2.34383536913215      2.80547307526262
  H   -6.10673928795414      1.95233588116698      1.72389568281827
  H   -6.32353376902778      0.25621153248846     -0.06103838495520
  H   -5.34532304022317     -1.50022442920828     -1.44588923493647
  H   -3.39070378983182     -2.88351457502901     -2.10091690078591
  C    0.01761944077561      2.88951385920128      1.25427414181172
  H   -1.23599693784627      1.96339391830697     -0.26132195986785
  H   -0.08075741266410      1.09822290898073     -2.59231735550690
  H    0.84368528311378      2.43379376124709     -3.30532251862721
  H   -0.79407119171811      2.72115419995799     -2.67992351922472
  H    1.90572042714800     -1.12194711910221      2.02948762435057
  H    3.89891215971278     -2.34196205122875      2.80682036921952
  H    6.10814755767132     -1.95027651895159      1.72456318501321
  H    6.32401727643438     -0.25481529712307     -0.06110996679922
  H    5.34501101728995      1.50095392532171     -1.44620487248848
  H    3.38987498100236      2.88357937256267     -2.10107403228938
  H    1.08754883631578      3.00863148398831      1.46120162294386
  H   -0.45094978363281      2.49238450334122      2.15836468970852
  H   -0.40299511670346      3.88171008896425      1.05743269629473
  H    0.40218879099895     -3.88294178664609      1.05660252218838
  H   -1.08809526863972     -3.00951956884280      1.46057418486537
  H    0.45054098076920     -2.49389713621513      2.15785549474930


(2S,2'S,3S,3'S)-(P,P)-E-M1 -- metastable
Gibbs free energy: -1159.37574237 Eh

  C   -1.09960751493562     -4.12663455323796      1.37432012679136
  C   -1.04843417778968     -2.60579404231145      1.47384637257893
  H   -0.99411896053716     -2.31868490605119      2.53781783036855
  C    0.18592290318191     -1.96631950948326      0.75795271921600
  C   -2.21750630555520     -1.90024686070333      0.84479772698167
  C   -1.79339909157818     -0.74887030187563      0.19378486366350
  C   -2.70945835727295     -0.00819949428805     -0.61123501803120
  C   -2.31965358004161      1.02471072349830     -1.49565311013744
  C   -3.25236950423403      1.70781786530208     -2.24204985915169
  C   -4.62374499010223      1.38913011507748     -2.14138451502812
  C   -5.03066898621663      0.35578824057124     -1.33139117432728
  C   -4.09344197976048     -0.38369073882785     -0.56752447780321
  C   -4.49584020590063     -1.50766643803518      0.19750569425264
  C   -3.56880752334997     -2.27822652508462      0.86559765427648
  C   -0.34905151378058     -0.58709234885000      0.34625531124613
  C    0.34900218288832      0.58720314763465      0.34608071944722
  C   -0.18590941869120      1.96655409730308      0.75746299185293
  C    1.04853176066131      2.60622553259396      1.47303360222491
  H    0.99431196873379      2.31944561608606      2.53709875726686
  C    1.09972625667973      4.12703422314165      1.37303833196027
  C    2.21753186232322      1.90046443459318      0.84409584439768
  C    1.79334714544915      0.74888621124569      0.19349634288969
  C    2.70933831905658      0.00788093975317     -0.61128894163402
  C    2.31945401311435     -1.02537762927456     -1.49526448134762
  C    3.25210719562640     -1.70880626123198     -2.24144464173414
  C    4.62349686610624     -1.39010918641432     -2.14099406325877
  C    5.03049684457694     -0.35645554383552     -1.33143696396086
  C    4.09333581728552      0.38334754874802     -0.56780193929119
  C    4.49581145131933      1.50759804886908      0.19678324321200
  C    3.56884389285207      2.27841625387514      0.86466860541113
  H   -0.18039098197106     -4.57467314044187      1.76641725350467
  H   -1.21520073430984     -4.43795498101970      0.32975679196734
  H   -1.93761713346415     -4.53535992933218      1.94835752390316
  H    0.37632504323904     -2.58631771495771     -0.13392067283323
  C    1.41234033153973     -1.98847830799372      1.66381668476043
  H   -1.26541866037677      1.25823126558439     -1.59729120559240
  H   -2.93077069969246      2.49072041863434     -2.92346288369847
  H   -5.35183242127143      1.94448630323380     -2.72602286152324
  H   -6.08057109494108      0.07652892187602     -1.27893703715968
  H   -5.55020782125079     -1.77318658455995      0.21728036355109
  H   -3.88436308367080     -3.16616536290477      1.40759249740765
  C   -1.41221308783949      1.98898993397698      1.66347655411281
  H   -0.37640897582929      2.58630449078066     -0.13456132866003
  H    0.18055729587987      4.57521311369869      1.76508698437228
  H    1.21522530075626      4.43803839143400      0.32837029499390
  H    1.93779941359334      4.53591523252812      1.94687210988632
  H    1.26520640159741     -1.25891740345352     -1.59673600066131
  H    2.93044789869736     -2.49197873351105     -2.92251892109907
  H    5.35153426380431     -1.94571918592843     -2.72545363193890
  H    6.08040991830966     -0.07720456746897     -1.27915349707622
  H    5.55018861618700      1.77309347946209      0.21640018394689
  H    3.88446176989474      3.16652908393413      1.40634100488558
  H   -1.53173279363548      2.98878537979737      2.09555604479299
  H   -1.28844074381391      1.27467281298307      2.48577812432937
  H   -2.33584211611394      1.74594439064989      1.13640282789642
  H    2.33590000133503     -1.74555219609940      1.13656191631380
  H    1.53193956210495     -2.98815464255141      2.09614672477406
  H    1.28865816113310     -1.27394912713875      2.48594660251142


(2S,2'S,3S,3'S)-(M,M)-Z-M1 -- stable
Gibbs free energy: -1159.38454420 Eh

  C    2.64801827496105     -2.39342622856097      2.27571412307031
  C    2.78470619873492     -2.27909034178283      0.75218870090722
  H    3.67025562280226     -2.84112970633462      0.42490001997667
  C    1.50789205673783     -2.76837500122646      0.01232829690188
  C    2.86965248178242     -0.83927502361298      0.30930492226760
  C    1.64967463425533     -0.40387778497304     -0.19621477481640
  C    1.55004861110658      0.88417673496781     -0.79785141016234
  C    0.43125015410085      1.31824536341410     -1.54698773047156
  C    0.38705867603863      2.58316113612935     -2.08539434984430
  C    1.46263673475442      3.47846731765443     -1.90089962511477
  C    2.58882155949159      3.06946971636520     -1.22716445223158
  C    2.67789815590019      1.76393763430132     -0.68283457468161
  C    3.87115966774355      1.30893800078665     -0.06627906949205
  C    3.98004835677270      0.01474107977306      0.39289336806563
  C    0.67309382155459     -1.49257917665421     -0.07230177059490
  C   -0.67517712727060     -1.49168655871178      0.07226253658376
  C   -1.51169113290012     -2.76634521041733     -0.01253924076750
  C   -2.78782182268149     -2.27525265682926     -0.75239368605517
  H   -3.67414601637784     -2.83610135205147     -0.42515591204030
  C   -2.65126186469581     -2.38968519293200     -2.27592218622386
  C   -2.87082746920789     -0.83537020797033     -0.30938734370134
  C   -1.65028600783438     -0.40167473232731      0.19622855446679
  C   -1.54892242491815      0.88620209812531      0.79795282192197
  C   -0.42950606702237      1.31872942358454      1.54705563740722
  C   -0.38359480370046      2.58355654794111      2.08552840351991
  C   -1.45797770261292      3.48031473304319      1.90112583285352
  C   -2.58473149475076      3.07287042668819      1.22739888512141
  C   -2.67558009456123      1.76749179623984      0.68299330399477
  C   -3.86944453976688      1.31415574202411      0.06637953876237
  C   -3.98006409387816      0.02015596772812     -0.39293269316191
  H    1.74718293970212     -1.86728531502604      2.61449362622706
  H    3.51245846452829     -1.94981279731263      2.78094225804254
  H    2.57057557739856     -3.44261230091820      2.58083026193262
  H    0.99919751542165     -3.54295131560542      0.59606901727835
  C    1.84764302726471     -3.31645982851945     -1.37850393716179
  H   -0.39720859197490      0.63524429731166     -1.70033620437934
  H   -0.48083184554286      2.89587340518277     -2.65968762036426
  H    1.40823889576746      4.48097526570364     -2.31617779207217
  H    3.43929381928027      3.73833256113558     -1.11624206103635
  H    4.71331949065401      1.99337787379455      0.00451666119516
  H    4.91395650077461     -0.34327137053621      0.82032693444727
  C   -1.85225387450536     -3.31414149704176      1.37820461037115
  H   -1.00402406205343     -3.54152774647705     -0.59637057242202
  H   -1.74970563512328     -1.86475227790452     -2.61465625280560
  H   -3.51508843960942     -1.94487841805986     -2.78115069510620
  H   -2.57523900186333     -3.43896160130734     -2.58108402563841
  H    0.39805838238253      0.63461957443707      1.70033049081921
  H    0.48474320311586      2.89507499564562      2.65979330695358
  H   -1.40221679004342      4.48272794659794      2.31645256900170
  H   -3.43430126008642      3.74289076130565      1.11653516601617
  H   -4.71067459546928      1.99974144591624     -0.00437008735691
  H   -4.91444272580561     -0.33654821171561     -0.82043262117906
  H   -2.39878848327440     -2.56238070629053      1.95977272439809
  H   -0.94483964702227     -3.57709860631740      1.93220488324288
  H   -2.47953695234247     -4.20899315301275      1.29659071087847
  H    2.47361257501319     -4.21224550560196     -1.29704742514342
  H    2.39526826508027     -2.56541209670261     -1.95996665741937
  H    0.93983090377508     -3.57799992306310     -1.93252339518081


(2S,2'S,3S,3'S)-(P,P)-Z-M1 -- metastable
Gibbs free energy: -1159.37591560 Eh

  C    4.14617614742962     -2.82785970964652     -0.32558470412363
  C    2.91529293162201     -2.01665619982420     -0.71889269626789
  H    2.88409292438521     -1.93414868578659     -1.81844721128271
  C    1.56912141235679     -2.65445685271875     -0.26017315708774
  C    2.86811472277702     -0.63269786685660     -0.13777256216372
  C    1.58659455669472     -0.32008462137190      0.30326264219762
  C    1.36755465661514      0.90123332281864      1.01787075935945
  C    0.17916017513189      1.20959911855393      1.72097479510134
  C    0.02834974229431      2.41201061315962      2.37356192898341
  C    1.06084700536947      3.37258580644030      2.35798903059588
  C    2.25135499946219      3.08344648548532      1.73544763906521
  C    2.44818900270992      1.84421155344219      1.07688719381168
  C    3.70952540447935      1.51637608397656      0.51874481874863
  C    3.92981899658271      0.28058702032917     -0.04512503582853
  C    0.68183878593879     -1.43952269752603      0.03748275659347
  C   -0.68372567082025     -1.43870321605439     -0.03611917787453
  C   -1.57178265903433     -2.65259544006283      0.26336276217195
  C   -2.92022369120866     -2.01460906978021      0.71471904784733
  H   -2.89614407167762     -1.93332140866525      1.81449144296076
  C   -4.14896465863577     -2.82526676630843      0.31320210575617
  C   -2.86976301173753     -0.63017656784229      0.13511929601575
  C   -1.58714412239580     -0.31859968479311     -0.30348129823967
  C   -1.36600178851889      0.90290269782819     -1.01733681040864
  C   -0.17679133005256      1.21011696907510     -1.71952714927033
  C   -0.02388289934506      2.41275882936239     -2.37123671169837
  C   -1.05499465582061      3.37478386419360     -2.35563149424108
  C   -2.24638642975247      3.08673704213756     -1.73425702830392
  C   -2.44539946245226      1.84726064991225     -1.07683291575119
  C   -3.70782189869784      1.52053807977700     -0.52044195492865
  C   -3.93029958570926      0.28445045953387      0.04181118087843
  H    5.06293009434585     -2.38827559805885     -0.73169366717966
  H    4.07146956672339     -3.85196311445935     -0.70752585462337
  H    4.24113113510353     -2.87404314887919      0.76535317712871
  H    1.77765046861224     -3.20793199536608      0.66981261857276
  C    1.04851823178026     -3.61330598703348     -1.32976198281999
  H   -0.62001242709427      0.47905713782283      1.75581575256281
  H   -0.89269568817591      2.61996562803084      2.91143469944157
  H    0.92305016707910      4.32505404075346      2.86213098870146
  H    3.07179172963275      3.79721583205760      1.75407586870795
  H    4.51067076606780      2.24939038397106      0.57604500440762
  H    4.91325101379992      0.01916274438115     -0.42763049469637
  C   -1.05362411852741     -3.60554785737055      1.33950978285990
  H   -1.77580163829551     -3.21105031026422     -0.66455279163297
  H   -4.07646062744862     -3.84960254502692      0.69500582788144
  H   -4.23714677192596     -2.87077673103874     -0.77833035775555
  H   -5.06817341314692     -2.38585605090385      0.71392302041410
  H    0.62138501582479      0.47851161982128     -1.75447952745839
  H    0.89778317401831      2.61972688567667     -2.90842678630107
  H   -0.91552492312008      4.32745357364125     -2.85893220064887
  H   -3.06590575239577      3.80155223318338     -1.75305860349626
  H   -4.50796501481340      2.25462773732785     -0.57796397744423
  H   -4.91452421871403      0.02369841608344      0.42274757028419
  H   -1.84382218878244     -4.31200704769990      1.61840567719145
  H   -0.77178825414231     -3.03984678810915      2.23508293672489
  H   -0.18833739636622     -4.19175513181408      1.02630733234282
  H    0.75910984400471     -3.05217137925924     -2.22580101152604
  H    0.18770069453447     -4.20209187539373     -1.00916902687388
  H    1.83991500343149     -4.31755048086203     -1.61075146738151


(2S,2'S,3S,3'S)-M1-E-THI-TS
Gibbs free energy: -1159.34285601 Eh

  C   -2.13122444740746     -1.93710273711429     -0.58955952851466
  C   -1.87432770567440     -0.67155667085856     -0.05971773043547
  C   -0.39583693106478     -0.62440396375123      0.22447198126325
  C   -0.09047141378341     -2.06983497761103      0.57106047694108
  C   -0.51178226682942     -2.36368705766946      2.01953376783090
  H    0.04363484242753     -1.73026864610891      2.71924592698291
  H   -0.30499499613137     -3.41169221991092      2.26372889457849
  H   -1.58174922388734     -2.17924118846733      2.16598508333848
  H    0.95587894205338     -2.32385763431905      0.49350739028913
  C    0.45499630470584      0.40409632811146     -0.06850147566642
  C   -0.08977157068647      1.83068606078525     -0.17971207260106
  C    0.06778154488924      2.54590524369652      1.17908449891802
  H   -0.28090587020330      1.93519827405200      2.01651155804812
  H    1.12650417074362      2.76246336723622      1.36132296392383
  H   -0.47945786745068      3.49532057149628      1.18040996122471
  H   -1.13174611712886      1.83952740045199     -0.50346685408723
  C    0.81996809479324      2.52024429413735     -1.19223204118858
  C    2.11705598711565      1.82951847210376     -0.89433661416270
  C    3.36898794957655      2.41985463153074     -1.10756408064764
  C    4.50176076741137      1.73652644267380     -0.75448176592380
  C    4.40453572684967      0.38890643881919     -0.33672566837975
  C    5.60052914829935     -0.33505716674974     -0.10245363121314
  C    5.58833780865654     -1.68632337541629      0.13599683365991
  H    6.51396541938307     -2.22993927412455      0.30144017294092
  C    4.35825562499819     -2.36471717523985      0.09215225922535
  H    4.33102275972249     -3.44771892123603      0.17624275283877
  C    3.17886029817010     -1.67617737808880     -0.08803443756533
  H    2.28392094087706     -2.26057260053416     -0.20519758678524
  H    6.54133749941031      0.20774513895582     -0.15605802868454
  C    3.12129036291741     -0.26835054074006     -0.22893052805561
  H    5.48543019210269      2.19267327750748     -0.83270606032361
  H    3.42090204355965      3.43158838235601     -1.50224957298419
  H    0.88873463734899      3.59927574234694     -1.00184196108392
  C    0.38660414456813      2.28698134393187     -2.64401604856232
  C    1.92774493087093      0.54639786569433     -0.35943415344716
  C   -2.98025847624922      0.22550102635877      0.09408482293524
  C   -2.97818110449392      1.35904541944848      0.94406124046448
  H   -2.09954092450790      1.56530046967639      1.53740158970005
  C   -4.07898138342306      2.17307948071006      1.07017475978739
  H   -4.04199256809317      3.02468336437108      1.74410453034653
  C   -5.25824883180477      1.90143302936678      0.34559404974707
  H   -6.11637611316928      2.56163959630800      0.43469355867062
  C   -5.32794177214225      0.77243065672962     -0.43251387129327
  H   -6.24868312788994      0.51599904043065     -0.95159414428781
  C   -4.22515636606882     -0.11199753200676     -0.54568246167055
  C   -4.37164660737076     -1.35051206144597     -1.21480471461233
  H   -5.32180937111845     -1.58014433006601     -1.69094786470308
  C   -0.94422562764824     -2.85298627287629     -0.44766158648925
  H   -1.25915531358415     -3.82332607518633     -0.03880483554320
  C   -0.21671444697731     -3.07508440774266     -1.77877456333902
  C   -3.35331224720999     -2.27314624270123     -1.18839262370371
  H   -3.48416594748645     -3.25886384195500     -1.62910184826008
  H    1.11692214837108      2.70402854118282     -3.34555463649264
  H   -0.58421531572204      2.75815613900968     -2.83352221782302
  H    0.29493852021199      1.21268485964861     -2.84349691442844
  H   -0.88411606775781     -3.53217482693365     -2.51683724436639
  H    0.64884059547996     -3.73311688910752     -1.64432222180454
  H    0.13539861745099     -2.11876689116630     -2.18428748452549


(2S,2'S,3S,3'S)-M1-Z-THI-TS
Gibbs free energy: -1159.33793287 Eh

  C   -2.50890847081681      4.26953922791816      0.11345584727443
  C   -1.60037151364693      3.34571760113305      0.98233982201198
  C   -2.36098517415705      2.01240695433994      0.84595101084390
  C   -3.76901499150889      2.47301888022269      1.04824682448652
  C   -3.87856330538358      3.71097951560010      0.42530891024906
  C   -1.96658052674868      0.88529089042611      0.19729488392234
  C   -0.63344397705214      0.72106167953872     -0.53151082955890
  C   -1.10598900268627      0.43688491064159     -1.98648801839240
  C   -2.40028252575120     -0.29811597166922     -1.75276390749976
  C   -2.82282143907202     -0.16486893268267     -0.43531778857440
  C   -4.87321485256138      1.98466778325278      1.79721871830675
  C   -6.15554656893829      2.59973510327107      1.58504290949819
  C   -6.25974815302133      3.73254713015168      0.74192104088270
  C   -5.12640273662336      4.32612904376716      0.23105057700077
  C   -3.12928635357276     -1.03981546293174     -2.69614995505231
  C   -4.25802124569887     -1.71923457521595     -2.29772824483160
  C   -4.60610341194111     -1.78062505748085     -0.92626312682737
  C   -3.84225912498564     -1.03772945903937      0.04026713873408
  C   -5.62773430569639     -2.65109820617386     -0.47152919143289
  C   -5.81881205432123     -2.87506391228889      0.87159161386377
  C   -4.97135278243794     -2.25588399996138      1.81394314332720
  C   -4.01576166721759     -1.35580597204174      1.40481366741038
  C   -4.73944685006756      1.08353809963710      2.87873965083260
  C   -5.82725191204348      0.70614082030265      3.62883993674242
  C   -7.11508337094222      1.19126509372161      3.31495934599131
  C   -7.27139350823659      2.12860994767134      2.32166292707662
  C   -0.11015104777450      3.53134015894522      0.72589058094423
  C    0.18803085538280     -0.44095345315571      0.03559372458259
  C   -2.37373460912314      5.75773007018801      0.41984649831351
  H   -2.24687935299417      4.09547591944604     -0.94257351426887
  H   -1.77953697358663      3.65970535862410      2.02439896297406
  H   -0.02730007715200      1.61950066243516     -0.51232196327994
  C   -1.30587048645813      1.71368776945479     -2.80886908161348
  H   -0.38829138301664     -0.21586525898497     -2.50384716658602
  H   -7.23874632144588      4.17788393994724      0.58146214780588
  H   -5.19691680616682      5.26404225082045     -0.31397570212432
  H   -2.79790205331028     -1.07506549101715     -3.73154144458528
  H   -4.84972664896621     -2.28403915725748     -3.01425650750776
  H   -6.58961734514686     -3.56342602542187      1.20692417322219
  H   -5.07098412527955     -2.49641235447947      2.86872592096010
  H   -3.33412347890855     -0.91763503144985      2.12186293970476
  H   -3.74560358079555      0.74456092796671      3.14780196629260
  H   -5.69606537382145      0.03336502980188      4.47184191053505
  H   -7.97321663701975      0.85997001452403      3.89317154346800
  H    0.49136434693875      2.76792323281243      1.22892315084665
  H    0.19104128048336      4.50180779890690      1.13495000183275
  H    0.14106950809827      3.53956548678812     -0.33920107226022
  H    1.10756958988901     -0.57749821809210     -0.54458091449135
  H    0.46397560540889     -0.24787707726548      1.07785512882660
  H   -0.38097346560053     -1.37750113701848      0.00230939065528
  H   -6.22687109898960     -3.17916425531007     -1.20988058001599
  H   -8.24729715153254      2.56630320542721      2.12396039629783
  H   -3.04595292662629      6.35246462498100     -0.20688674034183
  H   -1.35320554856082      6.10486709281539      0.22943267456230
  H   -2.61841882728172      5.95785045255959      1.46963249896333
  H   -1.69488029106463      1.47524431146471     -3.80444254767231
  H   -0.36265508409746      2.25797706920629     -2.92830119265872
  H   -2.02757066635194      2.37241095022722     -2.31332208966705


(3S,3'S)-(P,P)-E-M2 -- stable
Gibbs free energy: -1080.83074196 Eh

  C    3.15086211338555     -1.22013725715185      2.78764151512802
  C    2.20058949747430     -1.29818984930424      1.59827297338898
  H    1.83287673135629     -2.33287769704254      1.50197004340643
  C    0.97370671227559     -0.35634983766468      1.71003742102366
  C    2.80274511522612     -0.88207846261616      0.27729060556244
  C    1.89520139387301     -0.13557089906219     -0.46671402805525
  C    2.29596564989557      0.45604882469150     -1.69939241625074
  C    1.52244968062682      1.41238506935515     -2.40039162628385
  C    1.97150043969310      1.95993718386916     -3.57963463675249
  C    3.21987193899423      1.57889453832937     -4.11738717013587
  C    4.01872192990690      0.69143399468086     -3.43700406407939
  C    3.59791825632923      0.12716365580206     -2.20671960844296
  C    4.45682504955160     -0.71362398475006     -1.45504158568502
  C    4.07931038975995     -1.18905952794399     -0.21817227571490
  C    0.62400329338836     -0.06066206086972      0.26363240130424
  C   -0.62528835527972     -0.06175127988259     -0.26560825334802
  C   -0.97538120376900     -0.35965645987660     -1.71153541154131
  C   -2.20184547241512     -1.30186315063327     -1.59825639143566
  H   -1.83367923594175     -2.33630295481781     -1.50101066104295
  C   -3.15262195073199     -1.22544654826404     -2.78732527156960
  C   -2.80364545211750     -0.88459922835044     -0.27749690235805
  C   -1.89588568646236     -0.13747535829141      0.46559251448777
  C   -2.29556592585935      0.45358978383252      1.69882047824658
  C   -1.52072236802854      1.40863573583596      2.40008876859823
  C   -1.96872502606122      1.95591543914230      3.57985897714559
  C   -3.21720412565641      1.57569448018188      4.11796672651211
  C   -4.01703214797161      0.68905224197600      3.43764316450395
  C   -3.59727156638393      0.12498335262318      2.20691015624940
  C   -4.45678739711997     -0.71563112049793      1.45572135081512
  C   -4.07990626738724     -1.19152139298171      0.21881814571535
  H    2.62340173248655     -1.46379287318496      3.71630667106172
  H    3.56317947411550     -0.20896592980820      2.88267497063782
  H    3.98469485689110     -1.92184646550645      2.68186212778001
  H    1.29265771253423      0.55399582480248      2.23926978038105
  H    0.14570722626499     -0.79879582060501      2.26998142354086
  H    0.57490879773892      1.73186883996090     -1.98060395450906
  H    1.36625250218684      2.69976809774786     -4.09629877882705
  H    3.55757559468724      2.00935150615474     -5.05600884751531
  H    4.99888949863881      0.42258487344597     -3.82424643048687
  H    5.43798512792276     -0.94982274348053     -1.86021915009696
  H    4.76363141442718     -1.79929094014997      0.36588493015842
  H   -0.14739282263193     -0.80239610579796     -2.27123216495151
  H   -1.29504711331307      0.54978503637736     -2.24186233192134
  H   -2.62542675819179     -1.46986820368042     -3.71593922250166
  H   -3.56538509891162     -0.21454244883562     -2.88326646749030
  H   -3.98613374620728     -1.92737676477350     -2.68048467451565
  H   -0.57286291787886      1.72720018031409      1.98017908129783
  H   -1.36252215220491      2.69482977737245      4.09671333760644
  H   -3.55405775595977      2.00588815640258      5.05701408406539
  H   -4.99709786943310      0.42057198307564      3.82539759171830
  H   -5.43766460090333     -0.95183562061599      1.86157979916791
  H   -4.76445911280938     -1.80212758953417     -0.36457671399183


(3S,3'S)-(M,M)-E-M2 -- metastable
Gibbs free energy: -1080.82979825 Eh

  C    1.75585757222703      2.62701183225545      1.58326210859905
  C    2.18538393592492      1.15406324380943      1.61179399497848
  H    2.88783634889486      1.00225999216217      2.44081578775335
  C    0.96798946483041      0.19662795117978      1.71919081339629
  C    2.79960466138813      0.73696343383330      0.29855276708837
  C    1.89724096488570     -0.00111412913072     -0.45887194154511
  C    2.30651650342406     -0.57095672071443     -1.69936730731937
  C    1.54149896005322     -1.52129402505934     -2.41782654489012
  C    1.99884405430503     -2.04918039483710     -3.60270316623772
  C    3.24758297453944     -1.65315240415880     -4.12903784370022
  C    4.03828945205913     -0.77117285730525     -3.43237877339460
  C    3.60901137832664     -0.22693633308580     -2.19588203252748
  C    4.46145957135249      0.60661032816172     -1.42831990698294
  C    4.07526977843681      1.06169482100811     -0.18658175906843
  C    0.62380651824978     -0.08934289706723      0.26757319627109
  C   -0.62330926403968     -0.08388980594557     -0.26729390905349
  C   -0.96612818001612      0.22043351733488     -1.71537110537166
  C   -2.17937837346741      1.18174734190278     -1.59661013294392
  H   -2.88224260342742      1.04328606693786     -2.42762418513357
  C   -1.74351122417023      2.65239416320492     -1.54987805576634
  C   -2.79578962549493      0.75121183735110     -0.28871054697528
  C   -1.89670836633500      0.00007871741322      0.45974599330941
  C   -2.30910451580074     -0.58436459555911      1.69238526058111
  C   -1.54881979742860     -1.54782238140093      2.39828372905344
  C   -2.00902434290058     -2.08929652284159      3.57589800808678
  C   -3.25616557341557     -1.69462176848614      4.10701794149833
  C   -4.04264882106076     -0.79999033037968      3.42179673133844
  C   -3.61040705532912     -0.24138471647529      2.19275868237900
  C   -4.45894207314823      0.60564445928245      1.43569708363998
  C   -4.07033021512464      1.07495121078322      0.20001898241727
  H    1.02827739920445      2.79316988566150      0.77995918847992
  H    2.61612216248919      3.28096315551663      1.40550752044157
  H    1.29351726013514      2.91396420239209      2.53363523502460
  H    0.13496021609997      0.63517717640664      2.27527951753011
  H    1.28175061589628     -0.71776891717517      2.24053333841004
  H    0.59394321989228     -1.85104652409514     -2.00600850659126
  H    1.40121129036324     -2.78514889268491     -4.13352757094099
  H    3.59143402121681     -2.06854548864229     -5.07219131398414
  H    5.01861119816093     -0.49127311100553     -3.81128301602395
  H    5.44379255854631      0.85163801671324     -1.82527380084671
  H    4.75033258992643      1.66739069011778      0.41371645631024
  H   -1.28387546038810     -0.68651523376354     -2.24721841008822
  H   -0.13117579733161      0.66179050891322     -2.26632195817194
  H   -1.27895582867785      2.94872299585847     -2.49628258701723
  H   -1.01607504599711      2.80572150925042     -0.74390604675803
  H   -2.60112878241338      3.30787730069375     -1.36511051318475
  H   -0.60276078435232     -1.87648821792967      1.98225801025628
  H   -1.41499323186972     -2.83503444589944      4.09704550320721
  H   -3.60230464383013     -2.12099491938833      5.04442027635488
  H   -5.02191672205854     -0.52080848375879      3.80393176253243
  H   -5.44047359874762      0.84958100838679      1.83529455350188
  H   -4.74268474400327      1.69092875025888     -0.39281150792209


(3S,3'S)-(P,P)-Z-M2 -- stable
Gibbs free energy: -1080.83121845 Eh

  C    4.01969368082881     -3.30776231738396     -0.55665655033978
  C    2.78175114191837     -2.46961541500544     -0.85642047905604
  H    2.59609052497054     -2.48555074942351     -1.94293253343102
  C    1.49735916422201     -2.95515050321360     -0.14045218044772
  C    2.86916058901557     -1.03042946390814     -0.40608611180694
  C    1.66115750396149     -0.60328816638918      0.13782259914916
  C    1.57408741075845      0.67915173514834      0.75592772565901
  C    0.47408806268144      1.10363350642239      1.53767537753156
  C    0.44073413379501      2.36324582195322      2.08936370103152
  C    1.50887943750096      3.26327176408095      1.88660385838050
  C    2.61836476711473      2.86317966041174      1.18081244841202
  C    2.69602639638551      1.56318727608697      0.62166511000229
  C    3.87325812339035      1.11811138772264     -0.03081709208693
  C    3.97436623008263     -0.17048642976896     -0.50649098087385
  C    0.67832873536814     -1.68628083630455      0.03185405953983
  C   -0.67737966833337     -1.68667402205201     -0.03176875503001
  C   -1.49568188780385     -2.95598846845551      0.14071481609120
  C   -2.78036373409046     -2.47108562053310      0.85659006552540
  H   -2.59470143704570     -2.48672326884611      1.94310720525578
  C   -4.01781397452777     -3.31000525495672      0.55695781581658
  C   -2.86860284797370     -1.03202241034471      0.40601231172286
  C   -1.66083014643264     -0.60426673563448     -0.13792648228774
  C   -1.57447778709526      0.67813052058345     -0.75621842762698
  C   -0.47469322451463      1.10313156029594     -1.53798529724376
  C   -0.44204598953640      2.36267988979418     -2.08986224848626
  C   -1.51072129317797      3.26211762875040     -1.88728169695760
  C   -2.62000375126313      2.86148932770087     -1.18147462266425
  C   -2.69693413845217      1.56153698848285     -0.62213331618908
  C   -3.87393183242240      1.11588042458324      0.03037461132385
  C   -3.97431222188458     -0.17270317154116      0.50624303687865
  H    3.85139771641215     -4.35280363740148     -0.83897017133604
  H    4.25485550712262     -3.27517515256809      0.51344842248635
  H    4.89271541453954     -2.94806436802713     -1.11095782738641
  H    1.77625659028564     -3.37155764137641      0.84035113135539
  H    0.97186558125330     -3.73302444095788     -0.70113671328904
  H   -0.34826149436414      0.41774680190072      1.70799542340824
  H   -0.41300606522621      2.66733003902388      2.68892639247022
  H    1.46273321621926      4.26169889621458      2.31253540366254
  H    3.46468556773307      3.53462390677131      1.05491521314502
  H    4.71067754166947      1.80628516652217     -0.11909377565282
  H    4.89871780433212     -0.51541122720546     -0.96291765712490
  H   -0.96974591134704     -3.73348072557414      0.70151283481401
  H   -1.77433337909290     -3.37268868132699     -0.84003360462101
  H   -3.84890822589499     -4.35489761317403      0.83945561762368
  H   -4.25298177941294     -3.27774245262474     -0.51315525359408
  H   -4.89105047622580     -2.95071622375948      1.11118470315942
  H    0.34806079626751      0.41769669740257     -1.70815858990470
  H    0.41154284875533      2.66716756031910     -2.68943601923742
  H   -1.46513635607153      4.26050730038433     -2.31336153216254
  H   -3.46671737417040      3.53246273729009     -1.05570618031446
  H   -4.71175089531367      1.80358456865264      0.11851991184755
  H   -4.89847859491039     -0.51809616874157      0.96269430285876


(3S,3'S)-(M,M)-Z-M2 -- metastable
Gibbs free energy: -1080.83027807 Eh

  C    2.82813715722531     -2.62097058079058      2.16492146483149
  C    2.83886390863941     -2.53623250884454      0.63238903440159
  H    3.69258398496897     -3.10846753612550      0.24813735166528
  C    1.50031615354824     -3.02180494810725      0.01837587548761
  C    2.89727167748410     -1.10491789735510      0.15920130635295
  C    1.64840952422986     -0.66864179668064     -0.27177312801300
  C    1.51839386456484      0.61600945438999     -0.87886199487852
  C    0.35740936336645      1.05108857853042     -1.55991135244028
  C    0.28750824435860      2.31020794392032     -2.10942560527577
  C    1.37854796325074      3.19922894030023     -2.00487139914904
  C    2.54237920212760      2.78885670108548     -1.39941841476116
  C    2.65675017791237      1.48906392472516     -0.84621542040696
  C    3.88447958888058      1.03333982395255     -0.30220415235822
  C    4.01486573277926     -0.25619693669607      0.16331333840954
  C    0.67372449284366     -1.74859143589168     -0.08492117704465
  C   -0.67292772185931     -1.74902725922793      0.08638168967705
  C   -1.49876309258608     -3.02278033603435     -0.01676457141302
  C   -2.83728005504190     -2.53810167321150     -0.63158681890471
  H   -3.69093313899841     -3.11064223346562     -0.24764154571085
  C   -2.82566565677359     -2.62332769583797     -2.16409544016553
  C   -2.89668977610240     -1.10660917896093     -0.15895729187801
  C   -1.64827050555911     -0.66962529425419      0.27252279308308
  C   -1.51908192202673      0.61529224311384      0.87916854756691
  C   -0.35885915298563      1.05076978262249      1.56124555515058
  C   -0.28967913843210      2.31014999583958      2.11027405790749
  C   -1.38066666332202      3.19903485093326      2.00397099570022
  C   -2.54386418892972      2.78821277047100      1.39760487689017
  C   -2.65760221587763      1.48804637483928      0.84513856218034
  C   -3.88482394737551      1.03165515617739      0.30051229153448
  C   -4.01455126708738     -0.25823833797640     -0.16427074787640
  H    1.96343030956585     -2.07988212811992      2.56800082701919
  H    3.73554765941593     -2.17708566511600      2.58782216744161
  H    2.76786177882123     -3.66356561500482      2.49473640718873
  H    1.02038738577965     -3.79241890018053      0.62853446474098
  H    1.68459420460311     -3.44306830156550     -0.98052086677827
  H   -0.48379007217707      0.37343760021628     -1.65476867627346
  H   -0.61300374781277      2.62213375949557     -2.63149965946684
  H    1.30508346749534      4.19728128087315     -2.42784647868702
  H    3.40295424018646      3.45219560775750     -1.35079897301531
  H    4.73319164944921      1.71317304637720     -0.29283059601090
  H    4.97185708753452     -0.61515947542400      0.53520968197438
  H   -1.68326077037471     -3.44369567426061      0.98223613340301
  H   -1.01816162321876     -3.79338557775992     -0.62639155104099
  H   -1.96102647978957     -2.08190297655895     -2.56686700947200
  H   -3.73308371444522     -2.18008179719525     -2.58765209743163
  H   -2.76464043110286     -3.66599631992130     -2.49353855621189
  H    0.48238033390851      0.37333489353257      1.65719064873180
  H    0.61011904212854      2.62225675421076      2.63346461993007
  H   -1.30766650624769      4.19739743823970      2.42629738357803
  H   -3.40444031044872      3.45145056421212      1.34764627389784
  H   -4.73369456894271      1.71127445110454      0.29014591260894
  H   -4.97118152755074     -0.61778385635332     -0.53652873668894


(3S,3'S)-M2-E-THI-TS
Gibbs free energy: -1080.80597805 Eh

  C    3.74523390824277      0.00137609263607      2.68980866765302
  C    2.69671307840264     -0.61023351680502      1.76807244968314
  H    2.53340915003047     -1.66092438035320      2.05935331932893
  C    1.32725606814676      0.11632077900726      1.81337532995527
  C    3.03059075752628     -0.54707492681899      0.30244031890757
  C    1.89915071086623     -0.22985611803977     -0.43980059623448
  C    2.05588541977372      0.14299598120491     -1.80925577479011
  C    1.05565377964799      0.80591003094591     -2.55799717910023
  C    1.26350876278446      1.16312376036351     -3.86965638895989
  C    2.48974578131547      0.87036164838536     -4.50428891879658
  C    3.50604698248464      0.28216157656784     -3.79012154721726
  C    3.33555091068736     -0.06324839719474     -2.42580730441003
  C    4.42282648294166     -0.54298203802214     -1.65361637774169
  C    4.28589216591458     -0.73630935113120     -0.29774752994725
  C    0.71353753286022     -0.18055753963210      0.45458216652935
  C   -0.55008908952639     -0.55758929301218      0.09253008168903
  C   -0.77629739645456     -1.36165696472531     -1.18837324082204
  C   -2.21338295824210     -1.08858432735356     -1.63943229381843
  H   -2.70338246755494     -2.01845517820835     -1.95867204315776
  C   -2.34792797852961     -0.06825428755914     -2.77836331616050
  C   -2.84290486738004     -0.58599719142655     -0.37259184655169
  C   -1.91980374743160     -0.35452819343134      0.65448422284241
  C   -2.44483143749789      0.10457025479034      1.92025257377080
  C   -1.72685815037112      0.14990479713463      3.13668217775817
  C   -2.27942720452714      0.61944151811808      4.30773569458596
  C   -3.61070553683513      1.07104496380087      4.34119931354303
  C   -4.37313777299064      0.97887383002805      3.20272521785892
  C   -3.83607920923012      0.47498896225781      1.99275220822465
  C   -4.69372443024623      0.28197605090950      0.88309097568204
  C   -4.20950688028265     -0.28140792626129     -0.26682994961603
  H    3.96437697132072      1.03266919113447      2.39013991695574
  H    4.67991313512696     -0.56842311366383      2.67011203282496
  H    3.38314437692806      0.01403995100376      3.72376219798839
  H    1.50403187299683      1.19522360791088      1.93971829029874
  H    0.76045204283234     -0.23803881423349      2.66455943529087
  H    0.12290944877304      1.05791911001736     -2.06655593842807
  H    0.48237082656943      1.68333297461566     -4.41753228181930
  H    2.63797947504437      1.13965109179933     -5.54628940835719
  H    4.47159305382955      0.09693039051375     -4.25523183427606
  H    5.38160662549163     -0.70026174822204     -2.14187026257790
  H    5.14207214171228     -1.03044788946845      0.30400746315839
  H   -0.68929151474460     -2.41698975333042     -0.88998640608500
  H   -0.04135016842421     -1.19739975621281     -1.97284118828083
  H   -1.78422738661922     -0.39495909915194     -3.65892032620587
  H   -1.97438564917200      0.91454053917143     -2.47232242609880
  H   -3.39744079151095      0.05107439431524     -3.06693259495633
  H   -0.72705176393447     -0.24404936879608      3.17091392145893
  H   -1.68215836319201      0.62186079494602      5.21542218810652
  H   -4.03834696556403      1.45307411179780      5.26376377711403
  H   -5.42081685909103      1.27029294275192      3.21492379067004
  H   -5.74142004312853      0.55735535653311      0.97607006777034
  H   -4.86695282976925     -0.47279552960693     -1.11145082523994


(3S,3'S)-M2-Z-THI-TS
Gibbs free energy: -1080.79502016 Eh

  C   -2.39087754126944      4.33730316657398      0.25574989227458
  C   -1.47513574525738      3.30006852674838      0.95166075295725
  C   -2.32646261161773      2.03896233622745      0.92558435325258
  C   -3.69352081534670      2.56345970239587      1.20400482485385
  C   -3.76199947476954      3.83656917880602      0.64544231538163
  C   -1.94531640678805      0.90690528779577      0.27510911997551
  C   -0.63367645522135      0.80006710151116     -0.49087762483593
  C   -1.12185745990173      0.53155804486641     -1.93957815920813
  C   -2.38199063471571     -0.25846488105289     -1.68298549614321
  C   -2.77907934880918     -0.15849847670670     -0.35319388475929
  C   -4.81558527902587      2.07361662781779      1.92958899925388
  C   -6.07045780002456      2.75900092730995      1.77828278776417
  C   -6.13344806044358      3.95046947796881      1.01538243674049
  C   -4.98361964072402      4.51728113687641      0.51350378179688
  C   -3.11503634331262     -1.00250543256455     -2.62116172283504
  C   -4.21552761183017     -1.71836581782992     -2.20701153313250
  C   -4.53359337686195     -1.80756220930967     -0.82965575303680
  C   -3.76900793212071     -1.05950336451224      0.13179837468981
  C   -5.52587951634657     -2.70717912266083     -0.36645947926539
  C   -5.68797661095593     -2.94949008508034      0.97720330868283
  C   -4.83817929650174     -2.32148980522838      1.91184213275617
  C   -3.90984710039346     -1.39636555951070      1.49594615831094
  C   -4.71925546581788      1.08104646779480      2.92992172015043
  C   -5.82027446012831      0.68733478907320      3.65297883733066
  C   -7.08450580410965      1.25878085817582      3.39681778730503
  C   -7.20125088790784      2.28423373575201      2.48847121302156
  C   -2.11869715090455      5.78009431017795      0.66971857265313
  H   -2.25558504827318      4.24675850791460     -0.83336606070905
  H   -1.31875923777562      3.62146100150340      1.99203142389886
  H    0.01713523647916      1.67090226522526     -0.42676285289928
  C   -1.39947797770391      1.82127743853313     -2.71920931603965
  H   -0.39717556449181     -0.07641408653977     -2.49637801387041
  H   -7.09269911362836      4.45017258762647      0.90315705535107
  H   -5.01863369157716      5.48435480462352      0.01802137163829
  H   -2.80915437570737     -1.01159667485269     -3.66489510722244
  H   -4.80802548067431     -2.28817349955140     -2.91887468647301
  H   -6.43660515950557     -3.65922516383163      1.31808157354059
  H   -4.91181259618131     -2.57716549155305      2.96518072577687
  H   -3.22210543272347     -0.95495823547947      2.20565014756520
  H   -3.74062998913709      0.68071563881308      3.16337859752199
  H   -5.71573043042589     -0.06221383093207      4.43248769996473
  H   -7.95384348704631      0.92030971642443      3.95371329364139
  H   -6.12606467790678     -3.24110844356941     -1.09970754310259
  H   -8.15615302302416      2.78264785170210      2.33801287275446
  H   -2.76659292176088      6.48157715915675      0.13417817968634
  H   -1.07932367041125      6.04976945290039      0.45177450491810
  H   -2.28886582805430      5.90758358325614      1.74495221022034
  H   -1.80370725909957      1.59255756294925     -3.71093130759825
  H   -0.48365909215238      2.40845454203105     -2.84694438577960
  H   -2.13607212385775      2.43500927214049     -2.18866216635369
  H   -0.49914972834921      3.21894267512465      0.47513657474056
  H   -0.06920049590516     -0.07300555503079     -0.13769850710588
